# Supplementary material for: Analysis of molecular subtypes and antibiotic resistance in Treponema pallidum isolates from blood donors in Khyber Pakhtunkhwa, Pakistan
Source: PLoS One. 2024 Jun 21;19(6):e0305720. doi: 10.1371/journal.pone.0305720 (PMC11192362; doi:10.1371/journal.pone.0305720)
Supplement: S1 File — (XLSX) [file pone.0305720.s001.xlsx]

## Sheet: Sheet1
S/No	Age	Age groups	Gender	Maretal status	Sexual History						Drug History		Risks/History of Infections								Occupation	Educational Level	Residence	Blood group		Districts
					Ever Had Sex	Never Had Sex	Multiple sexual partners	Prostitution	Unprotected sex	Men who have sex with men	Illicit drug use	Intravenous drug use	Residence in highly prevalent areas	HIV infection	Presence of other STIs	Previous history of STIs	Health care professionals who are predisposed to occupational risk	Low socioeconomic status	Skin scarification (tattooing, blood rituals)	History of blood transfusion				ABO	Rh
1	48	4	Male	Married	YES	NO	NO	NO	YES	NO	NO	NO	NO	NO	NO	NO	NO	YES	NO	NO	Driver	Primary	Urban	A	Positive	Bajawar
2	29	2	Male	Married	YES	NO	NO	NO	YES	NO	NO	NO	YES	NO	NO	NO	NO	YES	NO	NO	Labour	Middle	Rural	B	Positive	Peshawar
3	30	2	Male	Single	NO	YES	NO	NO	NO	NO	NO	NO	NO	NO	NO	NO	NO	YES	NO	NO	Shopkeeper	Higher Secondry School	Urban	O	Positive	Dir Upper
4	33	2	Male	Married	YES	NO	NO	NO	YES	NO	NO	NO	YES	NO	NO	NO	NO	YES	NO	NO	Driver	No Formal Education	Rural	O	Positive	Peshawar
5	28	2	Male	Married	YES	NO	YES	NO	YES	NO	YES	NO	YES	NO	NO	NO	NO	YES	NO	NO	Driver	Secondry School	Rural	B	Positive	Peshawar
6	34	2	Male	Married	NO	NO	NO	NO	NO	NO	NO	NO	NO	NO	NO	NO	NO	YES	NO	NO	Private Servant	No Formal Education	Urban	A	Positive	Kohat
7	45	3	Male	Married	YES	NO	NO	NO	NO	NO	NO	NO	NO	NO	NO	NO	NO	YES	NO	NO	Driver	Primary	Urban	B	Positive	Swat
8	35	2	Male	Married	YES	NO	NO	NO	YES	NO	NO	NO	NO	NO	NO	NO	NO	YES	NO	NO	Farmer	Middle	Urban	A	Positive	Swat
9	28	2	Male	Single	NO	YES	NO	NO	NO	NO	NO	NO	YES	NO	NO	NO	NO	YES	NO	NO	Jobless	Secondry School	Rural	A	Positive	Peshawar
10	33	2	Male	Single	NO	YES	NO	NO	NO	NO	NO	NO	NO	NO	NO	NO	NO	YES	NO	NO	Student	Secondry School	Urban	A	Negative	Charsada
11	24	1	Male	Single	NO	YES	NO	NO	NO	NO	NO	NO	NO	NO	NO	NO	NO	YES	NO	NO	Shopkeeper	Secondry School	Rural	B	Positive	Peshawar
12	40	3	Male	Married	YES	NO	NO	NO	YES	NO	YES	NO	YES	NO	NO	NO	NO	YES	NO	NO	Farmer	No Formal Education	Rural	O	Negative	Peshawar
13	45	3	Male	Married	YES	NO	NO	NO	NO	NO	NO	NO	YES	NO	NO	NO	NO	YES	NO	NO	Farmer	No Formal Education	Rural	A	Positive	Peshawar
14	40	3	Male	Married	YES	YES	NO	NO	YES	NO	NO	NO	YES	NO	NO	NO	NO	YES	NO	NO	Farmer	No Formal Education	Rural	AB	Positive	Peshawar
15	31	2	Male	Married	YES	NO	NO	NO	NO	NO	NO	NO	NO	NO	NO	NO	NO	YES	NO	NO	Driver	Higher Secondry School	Urban	O	Positive	Mardan
16	39	3	Male	Married	YES	NO	NO	NO	YES	NO	NO	NO	NO	NO	NO	NO	NO	YES	NO	YES	Driver	Middle	Urban	B	Positive	Malakand
17	23	1	Male	Single	NO	YES	NO	NO	NO	NO	NO	NO	NO	NO	NO	NO	NO	YES	NO	NO	Shopkeeper	Secondry School	Urban	B	Positive	Buner
18	43	3	Male	Married	YES	NO	NO	NO	YES	NO	NO	NO	NO	NO	NO	NO	NO	YES	NO	NO	Driver	No Formal Education	Urban	A	Positive	Kohat
19	30	2	Male	Married	YES	NO	NO	NO	YES	NO	NO	NO	NO	NO	NO	NO	NO	YES	NO	NO	Public Servant	Secondry School	Urban	A	Positive	Bannu
20	33	2	Male	Single	NO	YES	NO	NO	NO	NO	NO	NO	YES	NO	NO	NO	NO	YES	NO	NO	Driver	Secondry School	Rural	A	Positive	Peshawar
21	24	1	Male	Single	NO	YES	NO	NO	NO	NO	NO	NO	NO	NO	NO	NO	NO	YES	NO	NO	Shopkeeper	Secondry School	Urban	O	Positive	Chitral
22	30	2	Male	Married	YES	NO	YES	NO	YES	NO	NO	NO	YES	NO	NO	NO	NO	YES	NO	NO	Driver	Middle	Rural	O	Positive	Peshawar
23	35	2	Male	Married	YES	NO	NO	NO	YES	NO	NO	NO	YES	NO	NO	NO	NO	YES	NO	NO	Driver	Middle	Rural	O	Positive	Peshawar
24	35	2	Male	Married	YES	NO	NO	NO	NO	NO	NO	NO	NO	NO	NO	NO	NO	YES	NO	NO	Public Servant	Secondry School	Urban	A	Positive	Dir Lower
25	33	2	Male	Married	YES	NO	YES	NO	YES	NO	NO	NO	YES	NO	NO	NO	NO	YES	NO	NO	Labour	Higher Secondry School	Rural	A	Positive	Peshawar
26	30	2	Male	Married	YES	NO	NO	NO	YES	NO	NO	NO	YES	NO	NO	NO	NO	YES	NO	NO	Driver	Primary	Rural	A	Positive	Peshawar
27	44	3	Male	Married	YES	NO	NO	NO	YES	NO	NO	NO	NO	NO	NO	NO	NO	YES	NO	NO	Shopkeeper	Higher Secondry School	Urban	A	Positive	Swat
28	31	2	Male	Married	YES	NO	NO	NO	YES	NO	NO	NO	NO	NO	NO	NO	NO	YES	NO	NO	Labour	No Formal Education	Urban	O	Positive	South Waziristan
29	28	2	Male	Single	YES	NO	NO	NO	NO	NO	NO	NO	YES	NO	NO	NO	NO	YES	NO	NO	Jobless	Secondry School	Rural	B	Positive	Peshawar
30	32	2	Male	Married	YES	NO	NO	NO	YES	NO	NO	NO	YES	NO	NO	NO	NO	YES	NO	NO	Contractor	Primary	Rural	A	Negative	Peshawar
31	37	2	Male	Married	YES	NO	NO	NO	YES	NO	NO	NO	YES	NO	NO	NO	NO	YES	NO	NO	Private Servant	No Formal Education	Rural	O	Positive	Peshawar
32	33	2	Male	Single	NO	YES	NO	NO	NO	NO	NO	NO	YES	NO	NO	NO	NO	YES	NO	NO	Jobless	Secondry school	Rural	O	Positive	Peshawar
33	24	1	Male	Married	YES	NO	NO	NO	YES	NO	NO	NO	YES	NO	NO	NO	NO	YES	NO	NO	Shopkeeper	Secondry school	Rural	O	Positive	Peshawar
34	35	2	Male	Married	YES	NO	NO	NO	YES	NO	NO	NO	YES	NO	NO	NO	NO	YES	NO	NO	Labour	No Formal Education	Rural	B	Positive	Peshawar
35	40	3	Male	Married	YES	NO	YES	NO	YES	YES	NO	NO	YES	NO	NO	NO	NO	YES	NO	NO	Private Servant	No Formal Education	Rural	A	Positive	Peshawar
36	22	1	Male	Single	NO	YES	NO	NO	NO	NO	NO	NO	YES	NO	NO	NO	NO	YES	NO	NO	Jobless	Secondry school	Rural	B	Negative	Peshawar
37	32	2	Male	Married	YES	NO	YES	NO	YES	NO	NO	NO	YES	NO	NO	NO	NO	YES	NO	NO	Driver	Primary	Rural	O	Positive	Peshawar
38	33	2	Male	Single	NO	YES	NO	NO	NO	NO	NO	NO	NO	NO	NO	NO	NO	YES	NO	NO	Student	Secondry school	Urban	A	Positive	Mardan
39	32	2	Male	Married	YES	NO	NO	NO	YES	NO	NO	NO	NO	NO	NO	NO	NO	YES	NO	NO	Labour	No Formal Education	Urban	B	Positive	Lakimarwat
40	18	1	Male	Single	NO	YES	NO	NO	NO	NO	NO	NO	NO	NO	NO	NO	NO	YES	NO	NO	Student	Secondry school	Urban	B	Positive	South Waziristan
41	42	3	Male	Married	YES	NO	YES	NO	YES	NO	NO	NO	YES	NO	NO	NO	NO	YES	NO	NO	Driver	Primary	Rural	B	Positive	Peshawar
42	33	2	Male	Married	YES	NO	NO	NO	YES	NO	NO	NO	NO	NO	NO	NO	NO	YES	NO	NO	Driver	Primary	Urban	O	Positive	Nowshera
43	50	4	Male	Married	YES	NO	NO	NO	YES	NO	NO	NO	YES	NO	NO	NO	NO	YES	NO	NO	Labour	Middle	Rural	O	Positive	Peshawar
44	32	2	Male	Married	YES	NO	NO	NO	NO	NO	NO	NO	YES	NO	NO	NO	NO	NO	NO	YES	Contractor	Higher Secondry School	Urban	B	Positive	Batagram
45	44	3	Male	Married	YES	NO	NO	NO	YES	NO	NO	NO	NO	NO	NO	NO	NO	YES	NO	YES	Driver	Primary	Urban	AB	Positive	Shangla
46	37	2	Male	Married	YES	NO	YES	NO	YES	NO	NO	NO	YES	NO	NO	NO	NO	YES	NO	NO	Jobless	Secondry school	Rural	O	Positive	Peshawar
47	29	2	Male	Married	YES	NO	NO	NO	YES	NO	NO	NO	YES	NO	NO	NO	NO	YES	NO	NO	Labour	Middle	Rural	B	Positive	Peshawar
48	19	1	Male	Single	NO	YES	NO	NO	NO	NO	NO	NO	YES	NO	NO	NO	NO	YES	NO	NO	Jobless	Secondry school	Urban	A	Positive	Peshawar
49	38	3	Male	Married	YES	NO	NO	NO	YES	NO	NO	NO	YES	NO	NO	NO	NO	YES	NO	NO	Labour	Middle	Rural	B	Positive	Peshawar
50	47	3	Male	Married	YES	NO	NO	NO	YES	NO	NO	NO	YES	NO	NO	NO	NO	YES	NO	NO	Labour	Middle	Rural	O	Positive	Peshawar
51	28	2	Male	Married	YES	NO	YES	NO	YES	NO	NO	NO	YES	NO	NO	NO	NO	YES	NO	NO	Driver	Primary	Rural	B	Positive	Peshawar
52	36	2	Male	Married	YES	NO	NO	NO	YES	NO	NO	NO	NO	NO	NO	NO	NO	YES	NO	YES	Driver	Primary	Urban	AB	Positive	Swabi
53	45	3	Male	Married	YES	NO	NO	NO	YES	NO	NO	NO	YES	NO	NO	NO	NO	YES	NO	YES	Labour	Middle	Rural	A	Positive	Peshawar
54	35	2	Male	Married	YES	NO	NO	NO	YES	NO	NO	NO	NO	NO	NO	NO	NO	YES	NO	NO	Driver	Primary	Urban	A	Positive	Kohat
55	42	3	Male	Married	YES	NO	NO	NO	YES	NO	YES	NO	NO	NO	NO	NO	NO	YES	NO	NO	Labour	No Formal Education	Rural	B	Positive	Khyber
56	34	2	Male	Married	YES	NO	NO	NO	YES	NO	NO	NO	YES	NO	NO	NO	NO	YES	NO	NO	Labour	Middle	Rural	B	Positive	Peshawar
57	35	2	Male	Married	YES	NO	NO	NO	NO	NO	NO	NO	NO	NO	NO	NO	NO	YES	NO	NO	Public Servant	Higher Secondry School	Urban	A	Positive	Bannu
58	43	3	Male	Married	YES	NO	NO	NO	YES	NO	YES	NO	NO	NO	NO	NO	NO	YES	NO	NO	Shopkeeper	Higher Secondry School	Urban	B	Negative	Kohat
59	34	2	Male	Married	YES	NO	NO	NO	YES	NO	YES	NO	YES	NO	NO	NO	NO	YES	NO	NO	Labour	No Formal Education	Rural	B	Negative	Peshawar
60	33	2	Male	Married	YES	NO	NO	NO	YES	NO	NO	NO	YES	NO	NO	NO	NO	YES	NO	NO	Labour	Middle	Rural	B	Positive	Peshawar
61	39	3	Male	Married	YES	NO	NO	NO	YES	NO	NO	NO	NO	NO	NO	NO	NO	YES	NO	NO	Driver	Primary	Rural	A	Negative	Mardan
62	25	1	Male	Single	NO	YES	NO	NO	NO	NO	NO	NO	NO	NO	NO	NO	NO	YES	NO	NO	Shopkeeper	Higher Secondry School	Urban	O	Negative	Khyber
63	28	2	Male	Married	YES	NO	NO	NO	YES	NO	NO	NO	NO	NO	NO	NO	NO	YES	NO	NO	Labour	Middle	Urban	B	Positive	Dir Lower
64	19	1	Male	Single	NO	YES	NO	NO	NO	NO	NO	NO	NO	NO	NO	NO	NO	YES	NO	NO	Student	Secondry School	Rural	O	Positive	Mardan
65	50	4	Male	Married	YES	NO	NO	NO	YES	NO	NO	NO	NO	NO	NO	NO	NO	YES	NO	NO	Driver	Middle	Urban	A	Negative	Bajawar
66	50	4	Male	Married	YES	NO	NO	NO	YES	NO	NO	NO	NO	NO	NO	NO	NO	NO	NO	NO	Shopkeeper	University(Graduate)	Urban	O	Positive	Dir Lower
67	30	2	Male	Married	YES	NO	YES	NO	YES	YES	NO	NO	NO	NO	NO	NO	NO	YES	NO	NO	Public Servant	Higher Secondry School	Rural	B	Positive	Bannu
68	34	2	Male	Married	YES	NO	NO	NO	YES	NO	NO	NO	YES	NO	NO	NO	NO	YES	NO	YES	Shopkeeper	Higher Secondry School	Rural	O	Positive	Peshawar
69	35	2	Male	Married	YES	NO	NO	NO	YES	NO	NO	NO	YES	NO	NO	NO	NO	YES	NO	NO	Public Servant	Secondry School	Rural	A	Negative	Peshawar
70	20	1	Male	Single	NO	YES	NO	NO	NO	NO	NO	NO	YES	NO	NO	NO	NO	YES	NO	NO	Driver	Higher Secondry School	Urban	B	Positive	Peshawar
71	18	1	Male	Single	NO	YES	NO	NO	NO	NO	NO	NO	YES	NO	NO	NO	NO	YES	NO	NO	Shopkeeper	Secondry School	Rural	B	Positive	Peshawar
72	43	3	Male	Married	YES	NO	YES	NO	YES	NO	YES	NO	YES	NO	NO	NO	NO	YES	NO	NO	Labour	No Formal Education	Rural	O	Positive	Peshawar
73	22	1	Male	Single	NO	YES	NO	NO	NO	NO	NO	NO	YES	NO	NO	NO	NO	YES	NO	NO	Student	Secondry School	Urban	B	Positive	Peshawar
74	19	1	Male	Single	NO	YES	NO	NO	NO	NO	NO	NO	NO	NO	NO	NO	NO	YES	NO	NO	Student	Secondry School	Urban	O	Positive	Swabi
75	35	2	Male	Married	YES	NO	NO	NO	YES	NO	NO	NO	YES	NO	NO	NO	NO	NO	NO	NO	Shopkeeper	Higher Secondry School	Rural	AB	Positive	Peshawar
76	24	1	Male	Married	YES	NO	YES	NO	YES	NO	NO	NO	YES	NO	NO	NO	NO	YES	NO	NO	Public Servant	Secondry School	Rural	AB	Positive	Peshawar
77	27	1	Male	Married	YES	NO	NO	NO	YES	NO	NO	NO	YES	NO	NO	NO	NO	YES	NO	NO	Private Servant	Middle	Rural	B	Positive	Peshawar
78	29	2	Male	Married	YES	NO	NO	NO	NO	NO	NO	NO	YES	NO	NO	NO	NO	YES	NO	NO	Student	University(Graduate)	Rural	A	Positive	Peshawar
79	40	3	Male	Married	YES	NO	NO	NO	YES	NO	NO	NO	YES	NO	NO	NO	NO	NO	NO	YES	Property Dealer	Higher Secondry School	Rural	AB	Positive	Peshawar
80	30	2	Male	Married	YES	NO	NO	NO	NO	NO	NO	NO	YES	NO	NO	NO	NO	YES	NO	NO	Student	University(Graduate)	Rural	AB	Positive	Peshawar
81	23	1	Male	Single	NO	YES	NO	NO	NO	NO	NO	NO	NO	NO	NO	NO	NO	YES	NO	NO	Shopkeeper	Secondry School	Urban	B	Positive	Charsada
82	37	2	Male	Married	YES	NO	NO	NO	YES	NO	NO	NO	YES	NO	NO	NO	NO	YES	NO	NO	Labour	No Formal Education	Rural	B	Negative	Peshawar
83	34	2	Male	Married	YES	NO	NO	NO	YES	NO	NO	NO	YES	NO	NO	NO	NO	YES	NO	NO	Public Servant	Secondry School	Rural	AB	Positive	Peshawar
84	42	3	Male	Married	YES	NO	NO	NO	YES	NO	NO	NO	YES	NO	NO	NO	NO	YES	NO	NO	Labour	No Formal Education	Rural	A	Positive	Peshawar
85	35	2	Male	Married	YES	NO	NO	NO	YES	NO	NO	NO	NO	NO	NO	NO	NO	NO	NO	YES	Shopkeeper	University(Graduate)	Urban	A	Positive	Kohat
86	35	2	Male	Married	YES	NO	NO	NO	YES	NO	NO	NO	NO	NO	NO	NO	NO	YES	NO	NO	Driver	Primary	Urban	O	Positive	DI Khan
87	32	2	Male	Married	YES	NO	YES	NO	YES	YES	NO	NO	YES	NO	NO	NO	NO	YES	NO	NO	Driver	Middle	Rural	O	Positive	Peshawar
88	26	1	Male	Single	NO	YES	NO	NO	NO	NO	NO	NO	YES	NO	NO	NO	NO	YES	NO	NO	Driver	Middle	Rural	B	Positive	Peshawar
89	39	3	Male	Married	YES	NO	YES	NO	YES	YES	NO	NO	YES	NO	NO	NO	NO	YES	NO	NO	Labour	No Formal Education	Rural	O	Positive	Peshawar
90	29	2	Male	Married	NO	YES	NO	NO	YES	NO	NO	NO	YES	NO	NO	NO	NO	NO	NO	NO	Shopkeeper	University(Graduate)	Rural	B	Positive	Peshawar
91	19	1	Male	Single	YES	NO	NO	NO	YES	NO	NO	NO	NO	NO	NO	NO	NO	YES	NO	NO	Driver	Primary	Urban	A	Positive	Charsada
92	28	2	Male	Married	YES	NO	NO	NO	YES	NO	NO	NO	YES	NO	NO	NO	NO	YES	NO	NO	Public Servant	Middle	Rural	B	Positive	Peshawar
93	29	2	Male	Married	NO	YES	NO	NO	NO	NO	NO	NO	NO	NO	NO	NO	NO	YES	NO	NO	Shopkeeper	Higher Secondry School	Urban	O	Positive	Dir Upper
94	27	1	Male	Married	YES	NO	NO	NO	YES	NO	NO	NO	YES	NO	NO	NO	NO	YES	NO	NO	Driver	No Formal Education	Rural	O	Positive	Peshawar
95	38	3	Male	Married	YES	NO	YES	NO	YES	NO	YES	NO	YES	NO	NO	NO	NO	YES	NO	NO	Driver	Secondry School	Rural	B	Positive	Peshawar
96	29	2	Male	Married	YES	NO	NO	NO	NO	NO	NO	NO	NO	NO	NO	NO	NO	YES	NO	NO	Private Servant	Primary	Urban	A	Positive	Kohat
97	22	1	Male	Single	YES	NO	NO	NO	YES	NO	NO	NO	NO	NO	NO	NO	NO	YES	NO	NO	Driver	Primary	Urban	B	Positive	Swat
98	31	2	Male	Married	YES	NO	NO	NO	YES	NO	NO	NO	NO	NO	NO	NO	NO	YES	NO	NO	Farmer	Middle	Urban	A	Positive	Swat
99	23	1	Male	Single	NO	YES	NO	NO	NO	NO	NO	NO	YES	NO	NO	NO	NO	YES	NO	NO	Jobless	Secondry School	Rural	A	Positive	Peshawar
100	48	4	Male	Married	NO	YES	NO	NO	NO	NO	NO	NO	NO	NO	NO	NO	NO	YES	NO	NO	Student	Secondry School	Urban	A	Negative	Charsada
101	26	1	Male	Married	NO	YES	NO	NO	NO	YES	NO	NO	NO	NO	NO	NO	NO	YES	NO	NO	Shopkeeper	Secondry School	Rural	B	Positive	Peshawar
102	30	2	Male	Married	YES	NO	NO	NO	YES	NO	YES	NO	YES	NO	NO	NO	NO	YES	NO	NO	Farmer	No Formal Education	Rural	O	Negative	Peshawar
103	25	1	Male	Single	YES	NO	NO	NO	NO	NO	NO	NO	YES	NO	NO	NO	NO	YES	NO	NO	Farmer	No Formal Education	Rural	A	Positive	Peshawar
104	47	3	Male	Married	YES	NO	NO	NO	YES	NO	NO	NO	YES	NO	NO	NO	NO	YES	NO	NO	Farmer	No Formal Education	Rural	AB	Positive	Peshawar
105	20	1	Male	Single	YES	NO	NO	NO	NO	NO	NO	NO	NO	NO	NO	NO	NO	YES	NO	NO	Driver	Higher Secondry School	Urban	O	Positive	Mardan
106	41	3	Male	Married	YES	NO	NO	NO	YES	NO	NO	NO	NO	NO	NO	NO	NO	YES	NO	YES	Driver	Middle	Urban	B	Positive	Malakand
107	23	1	Male	Single	NO	YES	NO	NO	NO	NO	NO	NO	NO	NO	NO	NO	NO	YES	NO	NO	Shopkeeper	Secondry School	Urban	B	Positive	Buner
108	50	4	Male	Married	YES	NO	NO	NO	YES	NO	NO	NO	NO	NO	NO	NO	NO	YES	NO	NO	Driver	No Formal Education	Urban	A	Positive	Kohat
109	28	2	Male	Married	YES	NO	NO	NO	YES	NO	NO	NO	NO	NO	NO	NO	NO	YES	NO	NO	Public Servant	Secondry School	Urban	A	Positive	Bannu
110	29	2	Male	Married	NO	YES	NO	NO	NO	YES	NO	NO	YES	NO	NO	NO	NO	YES	NO	NO	Driver	Secondry School	Rural	A	Positive	Peshawar
111	40	3	Male	Married	NO	YES	NO	NO	NO	NO	NO	NO	NO	NO	NO	NO	NO	YES	NO	NO	Shopkeeper	Secondry School	Urban	O	Positive	Chitral
112	23	1	Male	Single	YES	NO	YES	NO	YES	NO	NO	NO	YES	NO	NO	NO	NO	YES	NO	NO	Driver	Middle	Rural	O	Positive	Peshawar
113	49	4	Male	Married	YES	NO	NO	NO	YES	NO	NO	NO	YES	NO	NO	NO	NO	YES	NO	NO	Driver	Middle	Rural	O	Positive	Peshawar
114	35	2	Male	Married	YES	NO	NO	NO	NO	NO	NO	NO	NO	NO	NO	NO	NO	YES	NO	NO	Public Servant	Secondry School	Urban	A	Positive	Dir Lower
115	45	3	Male	Married	YES	NO	YES	NO	YES	NO	NO	NO	YES	NO	NO	NO	NO	YES	NO	NO	Labour	Middle	Rural	A	Positive	Peshawar
116	23	1	Male	Married	YES	NO	NO	NO	YES	NO	NO	NO	YES	NO	NO	NO	NO	YES	NO	NO	Driver	Primary	Rural	A	Positive	Peshawar
117	29	2	Male	Married	YES	NO	NO	NO	YES	NO	NO	NO	NO	NO	NO	NO	NO	YES	NO	NO	Shopkeeper	Higher Secondry School	Urban	A	Positive	Swat
118	53	4	Male	Married	YES	NO	NO	NO	YES	NO	NO	NO	NO	NO	NO	NO	NO	YES	NO	NO	Labour	No Formal Education	Urban	O	Positive	South Waziristan
119	31	2	Male	Married	YES	NO	NO	NO	NO	NO	NO	NO	YES	NO	NO	NO	NO	YES	NO	NO	Jobless	Secondry School	Rural	B	Positive	Peshawar
120	46	3	Male	Married	YES	NO	NO	NO	YES	NO	NO	NO	YES	NO	NO	NO	NO	YES	NO	NO	Contractor	Primary	Rural	A	Negative	Peshawar
121	23	1	Male	Single	YES	NO	NO	NO	YES	YES	NO	NO	YES	NO	NO	NO	NO	YES	NO	NO	Private Servant	Primary	Rural	O	Positive	Peshawar
122	56	4	Male	Married	NO	YES	NO	NO	NO	NO	NO	NO	YES	NO	NO	NO	NO	YES	NO	NO	Jobless	Secondry school	Rural	O	Positive	Peshawar
123	24	1	Male	Single	YES	NO	NO	NO	YES	NO	NO	NO	YES	NO	NO	NO	NO	YES	NO	NO	Shopkeeper	Secondry school	Rural	O	Positive	Peshawar
124	39	3	Male	Married	YES	NO	NO	NO	YES	NO	NO	NO	YES	NO	NO	NO	NO	YES	NO	NO	Labour	No Formal Education	Rural	B	Positive	Peshawar
125	40	3	Male	Married	YES	NO	YES	NO	YES	NO	NO	NO	YES	NO	NO	NO	NO	YES	NO	NO	Private Servant	No Formal Education	Rural	A	Positive	Peshawar
126	27	1	Male	Married	NO	YES	NO	NO	NO	NO	NO	NO	YES	NO	NO	NO	NO	YES	NO	NO	Jobless	Secondry school	Rural	B	Negative	Peshawar
127	38	3	Male	Married	YES	NO	YES	NO	YES	NO	NO	NO	YES	NO	NO	NO	NO	YES	NO	NO	Driver	Primary	Rural	O	Positive	Peshawar
128	33	2	Male	Married	NO	YES	NO	NO	NO	NO	NO	NO	NO	NO	NO	NO	NO	YES	NO	NO	Student	Secondry school	Urban	A	Positive	Mardan
129	18	1	Male	Single	YES	NO	NO	NO	YES	NO	NO	NO	NO	NO	NO	NO	NO	YES	NO	NO	Labour	No Formal Education	Urban	B	Positive	Lakimarwat
130	37	2	Male	Married	NO	YES	NO	NO	NO	NO	NO	NO	NO	NO	NO	NO	NO	YES	NO	NO	Student	Secondry school	Urban	B	Positive	South Waziristan
131	32	2	Male	Married	YES	NO	YES	NO	YES	NO	NO	NO	YES	NO	NO	NO	NO	YES	NO	NO	Driver	Primary	Rural	B	Positive	Peshawar
132	52	4	Male	Married	YES	NO	NO	NO	YES	YES	NO	NO	NO	NO	NO	NO	NO	YES	NO	NO	Driver	Primary	Urban	O	Positive	Nowshera
133	23	1	Male	Married	YES	NO	NO	NO	YES	NO	NO	NO	YES	NO	NO	NO	NO	YES	NO	NO	Labour	Middle	Rural	O	Positive	Peshawar
134	42	3	Male	Married	YES	NO	NO	NO	NO	NO	NO	NO	YES	NO	NO	NO	NO	NO	NO	YES	Contractor	Higher Secondry School	Urban	B	Positive	Batagram
135	29	1	Male	Married	YES	NO	NO	NO	YES	NO	NO	NO	NO	NO	NO	NO	NO	YES	NO	YES	Driver	Primary	Urban	AB	Positive	Shangla
136	18	1	Male	Single	YES	NO	YES	NO	YES	NO	NO	NO	YES	NO	NO	NO	NO	YES	NO	NO	Jobless	Secondry school	Rural	O	Positive	Peshawar
137	39	3	Male	Married	YES	NO	NO	NO	YES	NO	NO	NO	YES	NO	NO	NO	NO	YES	NO	NO	Labour	Middle	Rural	B	Positive	Peshawar
138	25	1	Male	Single	NO	YES	NO	NO	NO	NO	NO	NO	YES	NO	NO	NO	NO	YES	NO	NO	Jobless	Secondry school	Urban	A	Positive	Peshawar
139	31	2	Male	Married	YES	NO	NO	NO	YES	NO	NO	NO	YES	NO	NO	NO	NO	YES	NO	NO	Labour	Middle	Rural	B	Positive	Peshawar
140	22	1	Male	Single	YES	NO	NO	NO	YES	YES	NO	NO	YES	NO	NO	NO	NO	YES	NO	NO	Labour	Middle	Rural	O	Positive	Peshawar
141	46	3	Male	Married	YES	NO	YES	NO	YES	NO	NO	NO	YES	NO	NO	NO	NO	YES	NO	NO	Driver	Primary	Rural	B	Positive	Peshawar
142	30	2	Male	Married	YES	NO	NO	NO	YES	NO	NO	NO	NO	NO	NO	NO	NO	YES	NO	YES	Driver	Primary	Urban	AB	Positive	Swabi
143	18	1	Male	Single	YES	NO	NO	NO	YES	NO	NO	NO	YES	NO	NO	NO	NO	YES	NO	YES	Labour	Middle	Rural	A	Positive	Peshawar
144	39	3	Male	Married	YES	NO	NO	NO	YES	NO	NO	NO	NO	NO	NO	NO	NO	YES	NO	NO	Driver	Primary	Urban	A	Positive	Kohat
145	36	2	Male	Married	YES	NO	NO	NO	YES	NO	YES	NO	NO	NO	NO	NO	NO	YES	NO	NO	Labour	No Formal Education	Rural	B	Positive	Khyber
146	53	4	Male	Married	YES	NO	NO	NO	YES	NO	NO	NO	YES	NO	NO	NO	NO	YES	NO	NO	Labour	Middle	Rural	B	Positive	Peshawar
147	22	1	Male	Single	YES	NO	NO	NO	NO	NO	NO	NO	NO	NO	NO	NO	NO	YES	NO	NO	Public Servant	Higher Secondry School	Urban	A	Positive	Bannu
148	40	3	Male	Married	YES	NO	NO	NO	YES	NO	YES	NO	NO	NO	NO	NO	NO	YES	NO	NO	Shopkeeper	Higher Secondry School	Urban	B	Negative	Kohat
149	22	1	Male	Single	YES	NO	NO	NO	YES	NO	YES	NO	YES	NO	NO	NO	NO	YES	NO	NO	Labour	No Formal Education	Rural	B	Negative	Peshawar
150	49	4	Male	Married	YES	NO	NO	NO	YES	NO	NO	NO	YES	NO	NO	NO	NO	YES	NO	NO	Labour	Middle	Rural	B	Positive	Peshawar
151	23	1	Male	Single	YES	NO	NO	NO	YES	NO	NO	NO	NO	NO	NO	NO	NO	YES	NO	NO	Driver	Primary	Rural	A	Negative	Mardan
152	36	2	Male	Married	NO	YES	NO	NO	NO	NO	NO	NO	NO	NO	NO	NO	NO	YES	NO	NO	Shopkeeper	Higher Secondry School	Urban	O	Negative	Khyber
153	33	2	Male	Married	YES	NO	NO	NO	YES	NO	NO	NO	NO	NO	NO	NO	NO	YES	NO	NO	Labour	Middle	Urban	B	Positive	Dir Lower
154	32	2	Male	Married	NO	YES	NO	NO	NO	NO	NO	NO	NO	NO	NO	NO	NO	YES	NO	NO	Student	Secondry School	Rural	O	Positive	Mardan
155	29	2	Male	Married	YES	NO	NO	NO	YES	NO	NO	NO	NO	NO	NO	NO	NO	YES	NO	NO	Driver	Middle	Urban	A	Negative	Bajawar
156	41	3	Male	Married	YES	NO	NO	NO	YES	NO	NO	NO	NO	NO	NO	NO	NO	NO	NO	NO	Shopkeeper	University(Graduate)	Urban	O	Positive	Dir Lower
157	19	1	Male	Single	YES	NO	YES	NO	YES	NO	NO	NO	NO	NO	NO	NO	NO	YES	NO	NO	Public Servant	Higher Secondry School	Rural	B	Positive	Bannu
158	32	2	Male	Married	YES	NO	NO	NO	YES	NO	NO	NO	YES	NO	NO	NO	NO	YES	NO	YES	Shopkeeper	Higher Secondry School	Rural	O	Positive	Peshawar
159	29	2	Male	Married	YES	NO	NO	NO	YES	NO	NO	NO	YES	NO	NO	NO	NO	YES	NO	NO	Public Servant	Higher Secondry School	Rural	A	Negative	Peshawar
160	22	1	Male	Single	NO	YES	NO	NO	NO	NO	NO	NO	YES	NO	NO	NO	NO	YES	NO	NO	Driver	Higher Secondry School	Urban	B	Positive	Peshawar
161	41	3	Male	Married	NO	YES	NO	NO	NO	NO	NO	NO	YES	NO	NO	NO	NO	YES	NO	NO	Shopkeeper	Secondry School	Rural	B	Positive	Peshawar
162	20	1	Male	Single	YES	NO	YES	NO	YES	NO	YES	NO	YES	NO	NO	NO	NO	YES	NO	NO	Labour	No Formal Education	Rural	O	Positive	Peshawar
163	33	2	Male	Married	NO	YES	NO	NO	NO	NO	NO	NO	YES	NO	NO	NO	NO	YES	NO	NO	Student	Secondry School	Urban	B	Positive	Peshawar
164	37	2	Male	Married	NO	YES	NO	NO	NO	NO	NO	NO	NO	NO	NO	NO	NO	YES	NO	NO	Student	Secondry School	Urban	O	Positive	Swabi
165	40	3	Male	Married	YES	NO	NO	NO	YES	NO	NO	NO	YES	NO	NO	NO	NO	NO	NO	NO	Shopkeeper	Higher Secondry School	Rural	AB	Positive	Peshawar
166	24	1	Male	Married	YES	NO	YES	NO	YES	YES	NO	NO	YES	NO	NO	NO	NO	YES	NO	NO	Public Servant	Secondry School	Rural	AB	Positive	Peshawar
167	39	3	Male	Married	YES	NO	NO	NO	YES	NO	NO	NO	YES	NO	NO	NO	NO	YES	NO	NO	Private Servant	Middle	Rural	B	Positive	Peshawar
168	34	2	Male	Married	YES	NO	NO	NO	NO	NO	NO	NO	YES	NO	NO	NO	NO	YES	NO	NO	Student	University(Graduate)	Rural	A	Positive	Peshawar
169	29	2	Male	Married	YES	NO	NO	NO	YES	NO	NO	NO	YES	NO	NO	NO	NO	NO	NO	YES	Property Dealer	Higher Secondry School	Rural	AB	Positive	Peshawar
170	20	1	Male	Single	YES	NO	NO	NO	NO	NO	NO	NO	YES	NO	NO	NO	NO	YES	NO	NO	Student	University(Graduate)	Rural	AB	Positive	Peshawar
171	43	3	Male	Married	NO	YES	NO	NO	NO	NO	NO	NO	NO	NO	NO	NO	NO	YES	NO	NO	Shopkeeper	Secondry School	Urban	B	Positive	Charsada
172	27	1	Male	Married	YES	NO	NO	NO	YES	NO	NO	NO	YES	NO	NO	NO	NO	YES	NO	NO	Labour	No Formal Education	Rural	B	Negative	Peshawar
173	23	1	Male	Married	YES	NO	NO	NO	YES	NO	NO	NO	YES	NO	NO	NO	NO	YES	NO	NO	Public Servant	Secondry School	Rural	AB	Positive	Peshawar
174	28	2	Male	Married	YES	NO	NO	NO	YES	NO	NO	NO	YES	NO	NO	NO	NO	YES	NO	NO	Labour	No Formal Education	Rural	A	Positive	Peshawar
175	29	2	Male	Married	YES	NO	NO	NO	YES	NO	NO	NO	NO	NO	NO	NO	NO	NO	NO	YES	Shopkeeper	University(Graduate)	Urban	A	Positive	Kohat
176	23	1	Male	Married	YES	NO	NO	NO	YES	NO	NO	NO	NO	NO	NO	NO	NO	YES	NO	NO	Driver	Primary	Urban	O	Positive	DI Khan
177	37	2	Male	Married	YES	NO	YES	NO	YES	NO	NO	NO	YES	NO	NO	NO	NO	YES	NO	NO	Driver	Middle	Rural	O	Positive	Peshawar
178	46	3	Male	Married	NO	YES	NO	NO	NO	NO	NO	NO	YES	NO	NO	NO	NO	YES	NO	NO	Driver	Middle	Rural	B	Positive	Peshawar
179	26	1	Male	Married	YES	NO	YES	NO	YES	NO	NO	NO	YES	NO	NO	NO	NO	YES	NO	NO	Labour	No Formal Education	Rural	O	Positive	Peshawar
180	30	2	Male	Married	NO	YES	NO	NO	YES	NO	NO	NO	YES	NO	NO	NO	NO	NO	NO	NO	Shopkeeper	University(Graduate)	Rural	B	Positive	Peshawar
181	19	1	Male	Single	YES	NO	NO	NO	YES	NO	NO	NO	NO	NO	NO	NO	NO	YES	NO	NO	Driver	Primary	Urban	A	Positive	Charsada
182	39	3	Male	Married	YES	NO	NO	NO	YES	NO	NO	NO	YES	NO	NO	NO	NO	YES	NO	NO	Public Servant	Middle	Rural	B	Positive	Peshawar
183	23	1	Male	Married	NO	YES	NO	NO	NO	NO	NO	NO	NO	NO	NO	NO	NO	YES	NO	NO	Shopkeeper	Higher Secondry School	Urban	O	Positive	Dir Upper
184	34	2	Male	Married	YES	NO	NO	NO	YES	NO	NO	NO	YES	NO	NO	NO	NO	YES	NO	NO	Driver	No Formal Education	Rural	O	Positive	Peshawar
185	29	2	Male	Married	YES	NO	YES	NO	YES	NO	YES	NO	YES	NO	NO	NO	NO	YES	NO	NO	Driver	Secondry School	Rural	B	Positive	Peshawar
186	47	3	Male	Married	YES	NO	NO	NO	NO	NO	NO	NO	NO	NO	NO	NO	NO	YES	NO	NO	Private Servant	Primary	Urban	A	Positive	Kohat
187	35	2	Male	Married	YES	NO	NO	NO	YES	NO	NO	NO	NO	NO	NO	NO	NO	YES	NO	NO	Driver	Primary	Urban	B	Positive	Swat
188	45	3	Male	Married	YES	NO	NO	NO	YES	NO	NO	NO	NO	NO	NO	NO	NO	YES	NO	NO	Farmer	Middle	Urban	A	Positive	Swat
189	23	1	Male	Married	NO	YES	NO	NO	NO	NO	NO	NO	YES	NO	NO	NO	NO	YES	NO	NO	Jobless	Secondry School	Rural	A	Positive	Peshawar
190	30	2	Male	Married	NO	YES	NO	NO	NO	NO	NO	NO	NO	NO	NO	NO	NO	YES	NO	NO	Student	Secondry School	Urban	A	Negative	Charsada
191	33	2	Male	Married	NO	YES	NO	NO	NO	NO	NO	NO	NO	NO	NO	NO	NO	YES	NO	NO	Shopkeeper	Secondry School	Rural	B	Positive	Peshawar
192	20	1	Male	Single	YES	NO	NO	NO	YES	NO	YES	NO	YES	NO	NO	NO	NO	YES	NO	NO	Farmer	No Formal Education	Rural	O	Negative	Peshawar
193	40	3	Male	Married	YES	NO	NO	NO	NO	NO	NO	NO	YES	NO	NO	NO	NO	YES	NO	NO	Farmer	No Formal Education	Rural	A	Positive	Peshawar
194	27	1	Male	Married	YES	NO	NO	NO	YES	NO	NO	NO	YES	NO	NO	NO	NO	YES	NO	NO	Farmer	No Formal Education	Rural	AB	Positive	Peshawar
195	31	2	Male	Married	YES	NO	NO	NO	NO	NO	NO	NO	NO	NO	NO	NO	NO	YES	NO	NO	Driver	Higher Secondry School	Urban	O	Positive	Mardan
196	47	3	Male	Married	YES	NO	NO	NO	YES	NO	NO	NO	NO	NO	NO	NO	NO	YES	NO	YES	Driver	Middle	Urban	B	Positive	Malakand
197	34	2	Male	Married	NO	YES	NO	NO	NO	NO	NO	NO	NO	NO	NO	NO	NO	YES	NO	NO	Shopkeeper	Secondry School	Urban	B	Positive	Buner
198	34	2	Male	Married	YES	NO	NO	NO	YES	NO	NO	NO	NO	NO	NO	NO	NO	YES	NO	NO	Driver	No Formal Education	Urban	A	Positive	Kohat
199	28	2	Male	Married	YES	NO	NO	NO	YES	NO	NO	NO	NO	NO	NO	NO	NO	YES	NO	NO	Public Servant	Secondry School	Urban	A	Positive	Bannu
200	20	1	Male	Single	NO	YES	NO	NO	NO	NO	NO	NO	YES	NO	NO	NO	NO	YES	NO	NO	Driver	Secondry School	Rural	A	Positive	Peshawar
201	40	3	Male	Married	NO	YES	NO	NO	NO	NO	NO	NO	NO	NO	NO	NO	NO	YES	NO	NO	Shopkeeper	Secondry School	Urban	O	Positive	Chitral
202	28	2	Male	Married	YES	NO	YES	NO	YES	NO	NO	NO	YES	NO	NO	NO	NO	YES	NO	NO	Driver	Middle	Rural	O	Positive	Peshawar
203	22	1	Male	Single	YES	NO	NO	NO	YES	NO	NO	NO	YES	NO	NO	NO	NO	YES	NO	NO	Driver	Middle	Rural	O	Positive	Peshawar
204	33	2	Male	Married	YES	NO	NO	NO	NO	NO	NO	NO	NO	NO	NO	NO	NO	YES	NO	NO	Public Servant	Secondry School	Urban	A	Positive	Dir Lower
205	21	1	Male	Single	YES	NO	YES	NO	YES	NO	NO	NO	YES	NO	NO	NO	NO	YES	NO	NO	Labour	Middle	Rural	A	Positive	Peshawar
206	45	3	Male	Married	YES	NO	NO	NO	YES	NO	NO	NO	YES	NO	NO	NO	NO	YES	NO	NO	Driver	Primary	Rural	A	Positive	Peshawar
207	36	2	Male	Married	YES	NO	NO	NO	YES	NO	NO	NO	NO	NO	NO	NO	NO	YES	NO	NO	Shopkeeper	Higher Secondry School	Rural	A	Positive	Swat
208	20	1	Male	Single	YES	NO	NO	NO	YES	NO	NO	NO	NO	NO	NO	NO	NO	YES	NO	NO	Labour	No Formal Education	Urban	O	Positive	South Waziristan
209	19	1	Male	Single	YES	NO	NO	NO	NO	NO	NO	NO	YES	NO	NO	NO	NO	YES	NO	NO	Jobless	Secondry School	Rural	B	Positive	Peshawar
210	33	2	Male	Married	YES	NO	NO	NO	YES	NO	NO	NO	YES	NO	NO	NO	NO	YES	NO	NO	Contractor	Primary	Rural	A	Negative	Peshawar
211	20	1	Male	Single	YES	NO	NO	NO	YES	NO	NO	NO	YES	NO	NO	NO	NO	YES	NO	NO	Private Servant	Primary	Rural	O	Positive	Peshawar
212	39	3	Male	Married	NO	YES	NO	NO	NO	NO	NO	NO	YES	NO	NO	NO	NO	YES	NO	NO	Jobless	Secondry school	Rural	O	Positive	Peshawar
213	29	2	Male	Married	YES	NO	NO	NO	YES	NO	NO	NO	YES	NO	NO	NO	NO	YES	NO	NO	Shopkeeper	Secondry school	Rural	O	Positive	Peshawar
214	22	1	Male	Single	YES	NO	NO	NO	YES	NO	NO	NO	YES	NO	NO	NO	NO	YES	NO	NO	Labour	No Formal Education	Rural	B	Positive	Peshawar
215	33	2	Male	Married	YES	NO	YES	NO	YES	NO	NO	NO	YES	NO	NO	NO	NO	YES	NO	NO	Private Servant	No Formal Education	Rural	A	Positive	Peshawar
216	38	3	Male	Married	NO	YES	NO	NO	NO	NO	NO	NO	YES	NO	NO	NO	NO	YES	NO	NO	Jobless	Secondry school	Rural	B	Negative	Peshawar
217	22	1	Male	Single	YES	NO	YES	NO	YES	NO	NO	NO	YES	NO	NO	NO	NO	YES	NO	NO	Driver	Primary	Rural	O	Positive	Peshawar
218	31	2	Male	Married	NO	YES	NO	NO	NO	NO	NO	NO	NO	NO	NO	NO	NO	YES	NO	NO	Student	Secondry school	Urban	A	Positive	Mardan
219	20	1	Male	Single	YES	NO	NO	NO	YES	NO	NO	NO	NO	NO	NO	NO	NO	YES	NO	NO	Labour	No Formal Education	Urban	B	Positive	Lakimarwat
220	34	2	Male	Married	NO	YES	NO	NO	NO	NO	NO	NO	NO	NO	NO	NO	NO	YES	NO	NO	Student	Secondry school	Urban	B	Positive	South Waziristan
221	40	3	Male	Married	YES	NO	YES	NO	YES	NO	NO	NO	YES	NO	NO	NO	NO	YES	NO	NO	Driver	Primary	Rural	B	Positive	Peshawar
222	40	3	Male	Married	YES	NO	NO	NO	YES	NO	NO	NO	NO	NO	NO	NO	NO	YES	NO	NO	Driver	Primary	Urban	O	Positive	Nowshera
223	22	1	Male	Single	YES	NO	NO	NO	YES	NO	NO	NO	YES	NO	NO	NO	NO	YES	NO	NO	Labour	Middle	Rural	O	Positive	Peshawar
224	37	2	Male	Married	YES	NO	NO	NO	NO	NO	NO	NO	YES	NO	NO	NO	NO	NO	NO	YES	Contractor	Higher Secondry School	Urban	B	Positive	Batagram
225	27	1	Male	Married	YES	NO	NO	NO	YES	NO	NO	NO	NO	NO	NO	NO	NO	YES	NO	YES	Driver	Primary	Urban	AB	Positive	Shangla
226	33	2	Male	Married	YES	NO	YES	NO	YES	NO	NO	NO	YES	NO	NO	NO	NO	YES	NO	NO	Jobless	Secondry school	Rural	O	Positive	Peshawar
227	44	3	Male	Married	YES	NO	NO	NO	YES	NO	NO	NO	YES	NO	NO	NO	NO	YES	NO	NO	Labour	Middle	Rural	B	Positive	Peshawar
228	28	2	Male	Married	NO	YES	NO	NO	NO	NO	NO	NO	YES	NO	NO	NO	NO	YES	NO	NO	Jobless	Secondry school	Urban	A	Positive	Peshawar
229	22	1	Male	Single	YES	NO	NO	NO	YES	NO	NO	NO	YES	NO	NO	NO	NO	YES	NO	NO	Labour	Middle	Rural	B	Positive	Peshawar
230	29	2	Male	Married	YES	NO	NO	NO	YES	NO	NO	NO	YES	NO	NO	NO	NO	YES	NO	NO	Labour	Middle	Rural	O	Positive	Peshawar
231	18	1	Male	Single	YES	NO	YES	NO	YES	NO	NO	NO	YES	NO	NO	NO	NO	YES	NO	NO	Driver	Primary	Rural	B	Positive	Peshawar
232	43	3	Male	Married	YES	NO	NO	NO	YES	NO	NO	NO	NO	NO	NO	NO	NO	YES	NO	YES	Driver	Primary	Urban	AB	Positive	Swabi
233	31	2	Male	Married	YES	NO	NO	NO	YES	NO	NO	NO	YES	NO	NO	NO	NO	YES	NO	YES	Labour	Middle	Rural	A	Positive	Peshawar
234	33	2	Male	Married	YES	NO	NO	NO	YES	NO	NO	NO	NO	NO	NO	NO	NO	YES	NO	NO	Driver	Primary	Urban	A	Positive	Kohat
235	30	2	Male	Married	YES	NO	NO	NO	YES	NO	YES	NO	NO	NO	NO	NO	NO	YES	NO	NO	Labour	No Formal Education	Rural	B	Positive	Khyber
236	34	2	Male	Married	YES	NO	NO	NO	YES	NO	NO	NO	YES	NO	NO	NO	NO	YES	NO	NO	Labour	Middle	Rural	B	Positive	Peshawar
237	22	1	Male	Single	YES	NO	NO	NO	NO	NO	NO	NO	NO	NO	NO	NO	NO	YES	NO	NO	Public Servant	Higher Secondry School	Urban	A	Positive	Bannu
238	34	1	Male	Married	YES	NO	NO	NO	YES	NO	YES	NO	NO	NO	NO	NO	NO	YES	NO	NO	Shopkeeper	Higher Secondry School	Urban	B	Negative	Kohat
239	41	3	Male	Married	YES	NO	NO	NO	YES	NO	YES	NO	YES	NO	NO	NO	NO	YES	NO	NO	Labour	No Formal Education	Rural	B	Negative	Peshawar
240	22	1	Male	Single	YES	NO	NO	NO	YES	NO	NO	NO	YES	NO	NO	NO	NO	YES	NO	NO	Labour	Middle	Rural	B	Positive	Peshawar
241	36	2	Male	Married	YES	NO	NO	NO	YES	NO	NO	NO	NO	NO	NO	NO	NO	YES	NO	NO	Driver	Primary	Rural	A	Negative	Mardan
242	27	1	Male	Married	NO	YES	NO	NO	NO	NO	NO	NO	NO	NO	NO	NO	NO	YES	NO	NO	Shopkeeper	Higher Secondry School	Urban	O	Negative	Khyber
243	38	3	Male	Married	YES	NO	NO	NO	YES	NO	NO	NO	NO	NO	NO	NO	NO	YES	NO	NO	Labour	Middle	Urban	B	Positive	Dir Lower
244	33	2	Male	Married	NO	YES	NO	NO	NO	NO	NO	NO	NO	NO	NO	NO	NO	YES	NO	NO	Student	Secondry School	Rural	O	Positive	Mardan
245	18	1	Male	Single	YES	NO	NO	NO	YES	NO	NO	NO	NO	NO	NO	NO	NO	YES	NO	NO	Driver	Middle	Urban	A	Negative	Bajawar
246	29	2	Male	Married	YES	NO	NO	NO	YES	NO	NO	NO	NO	NO	NO	NO	NO	NO	NO	NO	Shopkeeper	University(Graduate)	Urban	O	Positive	Dir Lower
247	26	1	Male	Married	YES	NO	YES	NO	YES	NO	NO	NO	NO	NO	NO	NO	NO	YES	NO	NO	Public Servant	Higher Secondry School	Rural	B	Positive	Bannu
248	30	2	Male	Married	YES	NO	NO	NO	YES	NO	NO	NO	YES	NO	NO	NO	NO	YES	NO	YES	Shopkeeper	Higher Secondry School	Rural	O	Positive	Peshawar
249	27	1	Male	Married	YES	NO	NO	NO	YES	NO	NO	NO	YES	NO	NO	NO	NO	YES	NO	NO	Public Servant	Higher Secondry School	Rural	A	Negative	Peshawar
250	39	3	Male	Married	NO	YES	NO	NO	NO	NO	NO	NO	YES	NO	NO	NO	NO	YES	NO	NO	Driver	Higher Secondry School	Urban	B	Positive	Peshawar
251	33	2	Male	Married	NO	YES	NO	NO	NO	NO	NO	NO	YES	NO	NO	NO	NO	YES	NO	NO	Shopkeeper	Secondry School	Rural	B	Positive	Peshawar
252	35	2	Male	Married	YES	NO	YES	NO	YES	NO	YES	NO	YES	NO	NO	NO	NO	YES	NO	NO	Labour	No Formal Education	Rural	O	Positive	Peshawar
253	20	1	Male	Single	NO	YES	NO	NO	NO	NO	NO	NO	YES	NO	NO	NO	NO	YES	NO	NO	Student	Secondry School	Urban	B	Positive	Peshawar
254	42	3	Male	Married	NO	YES	NO	NO	NO	NO	NO	NO	NO	NO	NO	NO	NO	YES	NO	NO	Student	Secondry School	Urban	O	Positive	Swabi
255	33	2	Male	Married	YES	NO	NO	NO	YES	NO	NO	NO	YES	NO	NO	NO	NO	NO	NO	NO	Shopkeeper	Higher Secondry School	Rural	AB	Positive	Peshawar
256	24	1	Male	Married	YES	NO	YES	NO	YES	YES	NO	NO	YES	NO	NO	NO	NO	YES	NO	NO	Public Servant	Secondry School	Rural	AB	Positive	Peshawar
257	34	2	Male	Married	YES	NO	NO	NO	YES	NO	NO	NO	YES	NO	NO	NO	NO	YES	NO	NO	Private Servant	Middle	Rural	B	Positive	Peshawar
258	23	1	Male	Married	YES	NO	NO	NO	NO	NO	NO	NO	YES	NO	NO	NO	NO	YES	NO	NO	Student	University(Graduate)	Rural	A	Positive	Peshawar
259	34	2	Male	Married	YES	NO	NO	NO	YES	NO	NO	NO	YES	NO	NO	NO	NO	NO	NO	YES	Property Dealer	Higher Secondry School	Rural	AB	Positive	Peshawar
260	44	3	Male	Married	YES	NO	NO	NO	NO	NO	NO	NO	YES	NO	NO	NO	NO	YES	NO	NO	Student	University(Graduate)	Rural	AB	Positive	Peshawar
261	23	1	Male	Single	NO	YES	NO	NO	NO	NO	NO	NO	NO	NO	NO	NO	NO	YES	NO	NO	Shopkeeper	Secondry School	Urban	B	Positive	Charsada
262	36	2	Male	Married	YES	NO	NO	NO	YES	NO	NO	NO	YES	NO	NO	NO	NO	YES	NO	NO	Labour	No Formal Education	Rural	B	Negative	Peshawar
263	20	1	Male	Single	YES	NO	NO	NO	YES	NO	NO	NO	YES	NO	NO	NO	NO	YES	NO	NO	Public Servant	Secondry School	Rural	AB	Positive	Peshawar
264	33	2	Male	Married	YES	NO	NO	NO	YES	YES	NO	NO	YES	NO	NO	NO	NO	YES	NO	NO	Labour	No Formal Education	Rural	A	Positive	Peshawar
265	18	1	Male	Single	YES	NO	NO	NO	YES	NO	NO	NO	NO	NO	NO	NO	NO	NO	NO	YES	Shopkeeper	University(Graduate)	Urban	A	Positive	Kohat
266	45	3	Male	Married	YES	NO	NO	NO	YES	NO	NO	NO	NO	NO	NO	NO	NO	YES	NO	NO	Driver	Primary	Urban	O	Positive	DI Khan
267	30	2	Male	Married	YES	NO	YES	NO	YES	NO	NO	NO	YES	NO	NO	NO	NO	YES	NO	NO	Driver	Middle	Rural	O	Positive	Peshawar
268	20	1	Male	Single	NO	YES	NO	NO	NO	NO	NO	NO	YES	NO	NO	NO	NO	YES	NO	NO	Driver	Middle	Rural	B	Positive	Peshawar
269	29	2	Male	Married	YES	NO	YES	NO	YES	NO	NO	NO	YES	NO	NO	NO	NO	YES	NO	NO	Labour	No Formal Education	Rural	O	Positive	Peshawar
270	33	2	Male	Married	NO	YES	NO	NO	YES	NO	NO	NO	YES	NO	NO	NO	NO	NO	NO	NO	Shopkeeper	University(Graduate)	Rural	B	Positive	Peshawar
271	27	1	Male	Married	YES	NO	NO	NO	YES	NO	NO	NO	NO	NO	NO	NO	NO	YES	NO	NO	Driver	Primary	Urban	A	Positive	Charsada
272	38	3	Male	Married	YES	NO	NO	NO	YES	NO	NO	NO	YES	NO	NO	NO	NO	YES	NO	NO	Public Servant	Middle	Rural	B	Positive	Peshawar

## Sheet: Sheet2
PCR Results
S/NO	CMIA Result	pol A Gene	tpp47 Gene	bmp Gene	tp0319 Gene	Result
1	Reactive	Detected	Detected	Detected	Detected	Negative
2	Reactive	Not Detected	Not Detected	Not Detected	Not Detected	Negative
3	Reactive	Not Detected	Not Detected	Not Detected	Not Detected	Negative
4	Reactive	Detected	Detected	Detected	Detected	Positive
5	Reactive	Not Detected	Not Detected	Not Detected	Not Detected	Negative
6	Reactive	Not Detected	Not Detected	Not Detected	Not Detected	Negative
7	Reactive	Detected	Detected	Detected	Not Detected	Positive
8	Reactive	Not Detected	Not Detected	Not Detected	Not Detected	Negative
9	Reactive	Not Detected	Not Detected	Not Detected	Not Detected	Negative
10	Reactive	Not Detected	Not Detected	Not Detected	Not Detected	Negative
11	Reactive	Not Detected	Not Detected	Not Detected	Not Detected	Negative
12	Reactive	Detected	Detected	Detected	Detected	Positive
13	Reactive	Not Detected	Not Detected	Not Detected	Not Detected	Negative
14	Reactive	Not Detected	Not Detected	Not Detected	Not Detected	Negative
15	Reactive	Not Detected	Not Detected	Not Detected	Not Detected	Negative
16	Reactive	Not Detected	Not Detected	Not Detected	Not Detected	Negative
17	Reactive	Not Detected	Not Detected	Not Detected	Not Detected	Negative
18	Reactive	Not Detected	Not Detected	Not Detected	Not Detected	Negative
19	Reactive	Not Detected	Not Detected	Not Detected	Not Detected	Negative
20	Reactive	Not Detected	Not Detected	Not Detected	Not Detected	Negative
21	Reactive	Detected	Detected	Detected	Detected	Positive
22	Reactive	Not Detected	Not Detected	Not Detected	Not Detected	Negative
23	Reactive	Not Detected	Not Detected	Not Detected	Not Detected	Negative
24	Reactive	Detected	Detected	Not Detected	Detected	Positive
25	Reactive	Not Detected	Not Detected	Not Detected	Not Detected	Negative
26	Reactive	Not Detected	Not Detected	Not Detected	Not Detected	Negative
27	Reactive	Not Detected	Not Detected	Not Detected	Not Detected	Negative
28	Reactive	Not Detected	Not Detected	Not Detected	Not Detected	Negative
29	Reactive	Not Detected	Not Detected	Not Detected	Not Detected	Negative
30	Reactive	Not Detected	Not Detected	Not Detected	Not Detected	Negative
31	Reactive	Not Detected	Not Detected	Not Detected	Not Detected	Negative
32	Reactive	Detected	Not Detected	Detected	Detected	Positive
33	Reactive	Not Detected	Not Detected	Not Detected	Not Detected	Negative
34	Reactive	Not Detected	Not Detected	Not Detected	Not Detected	Negative
35	Reactive	Not Detected	Not Detected	Not Detected	Not Detected	Negative
36	Reactive	Not Detected	Not Detected	Not Detected	Not Detected	Negative
37	Reactive	Not Detected	Not Detected	Not Detected	Not Detected	Negative
38	Reactive	Not Detected	Not Detected	Not Detected	Not Detected	Negative
39	Reactive	Not Detected	Not Detected	Not Detected	Not Detected	Negative
40	Reactive	Not Detected	Not Detected	Not Detected	Not Detected	Negative
41	Reactive	Detected	Detected	Detected	Not Detected	Positive
42	Reactive	Not Detected	Not Detected	Not Detected	Not Detected	Negative
43	Reactive	Not Detected	Not Detected	Not Detected	Not Detected	Negative
44	Reactive	Not Detected	Not Detected	Not Detected	Not Detected	Negative
45	Reactive	Not Detected	Not Detected	Not Detected	Not Detected	Negative
46	Reactive	Not Detected	Not Detected	Not Detected	Not Detected	Negative
47	Reactive	Not Detected	Not Detected	Not Detected	Not Detected	Negative
48	Reactive	Detected	Detected	Detected	Detected	Positive
49	Reactive	Not Detected	Not Detected	Not Detected	Not Detected	Negative
50	Reactive	Not Detected	Not Detected	Not Detected	Not Detected	Negative
51	Reactive	Not Detected	Not Detected	Not Detected	Not Detected	Negative
52	Reactive	Not Detected	Not Detected	Not Detected	Not Detected	Negative
53	Reactive	Detected	Detected	Detected	Detected	Positive
54	Reactive	Not Detected	Not Detected	Not Detected	Not Detected	Negative
55	Reactive	Not Detected	Not Detected	Not Detected	Not Detected	Negative
56	Reactive	Not Detected	Not Detected	Not Detected	Not Detected	Negative
57	Reactive	Not Detected	Not Detected	Not Detected	Not Detected	Negative
58	Reactive	Detected	Not Detected	Detected	Not Detected	Positive
59	Reactive	Not Detected	Not Detected	Not Detected	Not Detected	Negative
60	Reactive	Not Detected	Not Detected	Not Detected	Not Detected	Negative
61	Reactive	Not Detected	Not Detected	Not Detected	Not Detected	Negative
62	Reactive	Not Detected	Not Detected	Not Detected	Not Detected	Negative
63	Reactive	Not Detected	Not Detected	Not Detected	Not Detected	Negative
64	Reactive	Detected	Detected	Detected	Detected	Positive
65	Reactive	Not Detected	Not Detected	Not Detected	Not Detected	Negative
66	Reactive	Not Detected	Not Detected	Not Detected	Not Detected	Negative
67	Reactive	Not Detected	Not Detected	Not Detected	Not Detected	Negative
68	Reactive	Not Detected	Not Detected	Not Detected	Not Detected	Negative
69	Reactive	Not Detected	Not Detected	Not Detected	Not Detected	Negative
70	Reactive	Not Detected	Not Detected	Not Detected	Not Detected	Negative
71	Reactive	Detected	Detected	Detected	Detected	Positive
72	Reactive	Not Detected	Not Detected	Not Detected	Not Detected	Negative
73	Reactive	Not Detected	Not Detected	Not Detected	Not Detected	Negative
74	Reactive	Not Detected	Not Detected	Not Detected	Not Detected	Negative
75	Reactive	Not Detected	Not Detected	Not Detected	Not Detected	Negative
76	Reactive	Detected	Detected	Detected	Detected	Positive
77	Reactive	Not Detected	Not Detected	Not Detected	Not Detected	Negative
78	Reactive	Not Detected	Not Detected	Not Detected	Not Detected	Negative
79	Reactive	Not Detected	Not Detected	Not Detected	Not Detected	Negative
80	Reactive	Not Detected	Not Detected	Not Detected	Not Detected	Negative
81	Reactive	Not Detected	Not Detected	Not Detected	Not Detected	Negative
82	Reactive	Not Detected	Not Detected	Not Detected	Not Detected	Negative
83	Reactive	Detected	Detected	Detected	Detected	Positive
84	Reactive	Not Detected	Not Detected	Not Detected	Not Detected	Negative
85	Reactive	Not Detected	Not Detected	Not Detected	Not Detected	Negative
86	Reactive	Not Detected	Not Detected	Not Detected	Not Detected	Negative
87	Reactive	Detected	Detected	Not Detected	Not Detected	Positive
88	Reactive	Detected	Detected	Detected	Detected	Positive
89	Reactive	Not Detected	Not Detected	Not Detected	Not Detected	Negative
90	Reactive	Not Detected	Not Detected	Not Detected	Not Detected	Negative
91	Reactive	Not Detected	Not Detected	Not Detected	Not Detected	Negative
92	Reactive	Not Detected	Not Detected	Not Detected	Not Detected	Negative
93	Reactive	Not Detected	Not Detected	Not Detected	Not Detected	Negative
94	Reactive	Detected	Detected	Detected	Not Detected	Positive
95	Reactive	Not Detected	Not Detected	Not Detected	Not Detected	Negative
96	Reactive	Not Detected	Not Detected	Not Detected	Not Detected	Negative
97	Reactive	Not Detected	Not Detected	Not Detected	Not Detected	Negative
98	Reactive	Not Detected	Not Detected	Not Detected	Not Detected	Negative
99	Reactive	Detected	Detected	Detected	Detected	Positive
100	Reactive	Not Detected	Not Detected	Not Detected	Not Detected	Negative
101	Reactive	Not Detected	Not Detected	Not Detected	Not Detected	Negative
102	Reactive	Detected	Detected	Detected	Detected	Positive
103	Reactive	Not Detected	Not Detected	Not Detected	Not Detected	Negative
104	Reactive	Not Detected	Not Detected	Not Detected	Not Detected	Negative
105	Reactive	Detected	Detected	Detected	Detected	Positive
106	Reactive	Not Detected	Not Detected	Not Detected	Not Detected	Negative
107	Reactive	Not Detected	Not Detected	Not Detected	Not Detected	Negative
108	Reactive	Not Detected	Not Detected	Not Detected	Not Detected	Negative
109	Reactive	Not Detected	Not Detected	Not Detected	Not Detected	Negative
110	Reactive	Not Detected	Not Detected	Not Detected	Not Detected	Negative
111	Reactive	Not Detected	Not Detected	Not Detected	Not Detected	Negative
112	Reactive	Not Detected	Not Detected	Not Detected	Not Detected	Negative
113	Reactive	Not Detected	Not Detected	Not Detected	Not Detected	Negative
114	Reactive	Not Detected	Not Detected	Not Detected	Not Detected	Negative
115	Reactive	Detected	Detected	Detected	Not Detected	Positive
116	Reactive	Not Detected	Not Detected	Not Detected	Not Detected	Negative
117	Reactive	Not Detected	Not Detected	Not Detected	Not Detected	Negative
118	Reactive	Not Detected	Not Detected	Not Detected	Not Detected	Negative
119	Reactive	Not Detected	Not Detected	Not Detected	Not Detected	Negative
120	Reactive	Not Detected	Not Detected	Not Detected	Not Detected	Negative
121	Reactive	Not Detected	Not Detected	Not Detected	Not Detected	Negative
122	Reactive	Not Detected	Not Detected	Not Detected	Not Detected	Negative
123	Reactive	Not Detected	Not Detected	Not Detected	Not Detected	Negative
124	Reactive	Not Detected	Not Detected	Not Detected	Not Detected	Negative
125	Reactive	Detected	Not Detected	Detected	Detected	Positive
126	Reactive	Not Detected	Not Detected	Not Detected	Not Detected	Negative
127	Reactive	Not Detected	Not Detected	Not Detected	Not Detected	Negative
128	Reactive	Not Detected	Not Detected	Not Detected	Not Detected	Negative
129	Reactive	Not Detected	Not Detected	Not Detected	Not Detected	Negative
130	Reactive	Not Detected	Not Detected	Not Detected	Not Detected	Negative
131	Reactive	Not Detected	Not Detected	Not Detected	Not Detected	Negative
132	Reactive	Detected	Detected	Detected	Detected	Positive
133	Reactive	Detected	Detected	Detected	Detected	Positive
134	Reactive	Not Detected	Not Detected	Not Detected	Not Detected	Negative
135	Reactive	Not Detected	Not Detected	Not Detected	Not Detected	Negative
136	Reactive	Not Detected	Not Detected	Not Detected	Not Detected	Negative
137	Reactive	Detected	Detected	Detected	Not Detected	Positive
138	Reactive	Not Detected	Not Detected	Not Detected	Not Detected	Negative
139	Reactive	Not Detected	Not Detected	Not Detected	Not Detected	Negative
140	Reactive	Not Detected	Not Detected	Not Detected	Not Detected	Negative
141	Reactive	Not Detected	Not Detected	Not Detected	Not Detected	Negative
142	Reactive	Not Detected	Not Detected	Not Detected	Not Detected	Negative
143	Reactive	Detected	Detected	Detected	Detected	Positive
144	Reactive	Detected	Detected	Detected	Detected	Positive
145	Reactive	Not Detected	Not Detected	Not Detected	Not Detected	Negative
146	Reactive	Not Detected	Not Detected	Not Detected	Not Detected	Negative
147	Reactive	Not Detected	Not Detected	Not Detected	Not Detected	Negative
148	Reactive	Not Detected	Not Detected	Not Detected	Not Detected	Negative
149	Reactive	Not Detected	Not Detected	Not Detected	Not Detected	Negative
150	Reactive	Not Detected	Not Detected	Not Detected	Not Detected	Negative
151	Reactive	Not Detected	Not Detected	Not Detected	Not Detected	Negative
152	Reactive	Not Detected	Not Detected	Not Detected	Not Detected	Negative
153	Reactive	Detected	Detected	Detected	Detected	Positive
154	Reactive	Not Detected	Not Detected	Not Detected	Not Detected	Negative
155	Reactive	Not Detected	Not Detected	Not Detected	Not Detected	Negative
156	Reactive	Not Detected	Not Detected	Not Detected	Not Detected	Negative
157	Reactive	Not Detected	Not Detected	Not Detected	Not Detected	Negative
158	Reactive	Not Detected	Not Detected	Not Detected	Not Detected	Negative
159	Reactive	Not Detected	Not Detected	Not Detected	Not Detected	Negative
160	Reactive	Not Detected	Not Detected	Not Detected	Not Detected	Negative
161	Reactive	Detected	Detected	Not Detected	Not Detected	Positive
162	Reactive	Not Detected	Not Detected	Not Detected	Not Detected	Negative
163	Reactive	Detected	Detected	Detected	Detected	Positive
164	Reactive	Not Detected	Not Detected	Not Detected	Not Detected	Negative
165	Reactive	Not Detected	Not Detected	Not Detected	Not Detected	Negative
166	Reactive	Not Detected	Not Detected	Not Detected	Not Detected	Negative
167	Reactive	Not Detected	Not Detected	Not Detected	Not Detected	Negative
168	Reactive	Not Detected	Not Detected	Not Detected	Not Detected	Negative
169	Reactive	Not Detected	Not Detected	Not Detected	Not Detected	Negative
170	Reactive	Not Detected	Not Detected	Not Detected	Not Detected	Negative
171	Reactive	Not Detected	Not Detected	Not Detected	Not Detected	Negative
172	Reactive	Not Detected	Not Detected	Not Detected	Not Detected	Negative
173	Reactive	Not Detected	Not Detected	Not Detected	Not Detected	Negative
174	Reactive	Not Detected	Not Detected	Not Detected	Not Detected	Negative
175	Reactive	Not Detected	Not Detected	Not Detected	Not Detected	Negative
176	Reactive	Not Detected	Not Detected	Not Detected	Not Detected	Negative
177	Reactive	Detected	Detected	Detected	Detected	Positive
178	Reactive	Not Detected	Not Detected	Not Detected	Not Detected	Negative
179	Reactive	Not Detected	Not Detected	Not Detected	Not Detected	Negative
180	Reactive	Not Detected	Not Detected	Not Detected	Not Detected	Negative
181	Reactive	Not Detected	Not Detected	Not Detected	Not Detected	Negative
182	Reactive	Not Detected	Not Detected	Not Detected	Not Detected	Negative
183	Reactive	Not Detected	Not Detected	Not Detected	Not Detected	Negative
184	Reactive	Not Detected	Not Detected	Not Detected	Not Detected	Negative
185	Reactive	Not Detected	Not Detected	Not Detected	Not Detected	Negative
186	Reactive	Detected	Detected	Detected	Detected	Positive
187	Reactive	Not Detected	Not Detected	Not Detected	Not Detected	Negative
188	Reactive	Not Detected	Not Detected	Not Detected	Not Detected	Negative
189	Reactive	Not Detected	Not Detected	Not Detected	Not Detected	Negative
190	Reactive	Not Detected	Not Detected	Not Detected	Not Detected	Negative
191	Reactive	Not Detected	Not Detected	Not Detected	Not Detected	Negative
192	Reactive	Not Detected	Not Detected	Not Detected	Not Detected	Negative
193	Reactive	Not Detected	Not Detected	Not Detected	Not Detected	Negative
194	Reactive	Detected	Detected	Detected	Detected	Positive
195	Reactive	Detected	Detected	Detected	Not Detected	Positive
196	Reactive	Not Detected	Not Detected	Not Detected	Not Detected	Negative
197	Reactive	Not Detected	Not Detected	Not Detected	Not Detected	Negative
198	Reactive	Not Detected	Not Detected	Not Detected	Not Detected	Negative
199	Reactive	Not Detected	Not Detected	Not Detected	Not Detected	Negative
200	Reactive	Not Detected	Not Detected	Not Detected	Not Detected	Negative
201	Reactive	Not Detected	Not Detected	Not Detected	Not Detected	Negative
202	Reactive	Not Detected	Not Detected	Not Detected	Not Detected	Negative
203	Reactive	Not Detected	Not Detected	Not Detected	Not Detected	Negative
204	Reactive	Not Detected	Not Detected	Not Detected	Not Detected	Negative
205	Reactive	Not Detected	Not Detected	Not Detected	Not Detected	Negative
206	Reactive	Not Detected	Not Detected	Not Detected	Not Detected	Negative
207	Reactive	Detected	Detected	Detected	Not Detected	Positive
208	Reactive	Not Detected	Not Detected	Not Detected	Not Detected	Negative
209	Reactive	Not Detected	Not Detected	Not Detected	Not Detected	Negative
210	Reactive	Not Detected	Not Detected	Not Detected	Not Detected	Negative
211	Reactive	Not Detected	Not Detected	Not Detected	Not Detected	Negative
212	Reactive	Not Detected	Not Detected	Not Detected	Not Detected	Negative
213	Reactive	Not Detected	Not Detected	Not Detected	Not Detected	Negative
214	Reactive	Not Detected	Not Detected	Not Detected	Not Detected	Negative
215	Reactive	Not Detected	Not Detected	Not Detected	Not Detected	Negative
216	Reactive	Detected	Detected	Detected	Detected	Positive
217	Reactive	Not Detected	Not Detected	Not Detected	Not Detected	Negative
218	Reactive	Not Detected	Not Detected	Not Detected	Not Detected	Negative
219	Reactive	Not Detected	Not Detected	Not Detected	Not Detected	Negative
220	Reactive	Not Detected	Not Detected	Not Detected	Not Detected	Negative
221	Reactive	Not Detected	Not Detected	Not Detected	Not Detected	Negative
222	Reactive	Detected	Detected	Not Detected	Detected	Positive
223	Reactive	Not Detected	Not Detected	Not Detected	Not Detected	Negative
224	Reactive	Not Detected	Not Detected	Not Detected	Not Detected	Negative
225	Reactive	Not Detected	Not Detected	Not Detected	Not Detected	Negative
226	Reactive	Not Detected	Not Detected	Not Detected	Not Detected	Negative
227	Reactive	Not Detected	Not Detected	Not Detected	Not Detected	Negative
228	Reactive	Not Detected	Not Detected	Not Detected	Not Detected	Negative
229	Reactive	Not Detected	Not Detected	Not Detected	Not Detected	Negative
230	Reactive	Not Detected	Not Detected	Not Detected	Not Detected	Negative
231	Reactive	Detected	Detected	Detected	Not Detected	Positive
232	Reactive	Not Detected	Not Detected	Not Detected	Not Detected	Negative
233	Reactive	Detected	Not Detected	Detected	Detected	Positive
234	Reactive	Not Detected	Not Detected	Not Detected	Not Detected	Negative
235	Reactive	Not Detected	Not Detected	Not Detected	Not Detected	Negative
236	Reactive	Not Detected	Not Detected	Not Detected	Not Detected	Negative
237	Reactive	Not Detected	Not Detected	Not Detected	Not Detected	Negative
238	Reactive	Detected	Detected	Detected	Detected	Positive
239	Reactive	Not Detected	Not Detected	Not Detected	Not Detected	Negative
240	Reactive	Not Detected	Not Detected	Not Detected	Not Detected	Negative
241	Reactive	Not Detected	Not Detected	Not Detected	Not Detected	Negative
242	Reactive	Not Detected	Not Detected	Not Detected	Not Detected	Negative
243	Reactive	Detected	Detected	Detected	Detected	Positive
244	Reactive	Not Detected	Not Detected	Not Detected	Not Detected	Negative
245	Reactive	Not Detected	Not Detected	Not Detected	Not Detected	Negative
246	Reactive	Not Detected	Not Detected	Not Detected	Not Detected	Negative
247	Reactive	Not Detected	Not Detected	Not Detected	Not Detected	Negative
248	Reactive	Not Detected	Not Detected	Not Detected	Not Detected	Negative
249	Reactive	Not Detected	Not Detected	Not Detected	Not Detected	Negative
250	Reactive	Not Detected	Not Detected	Not Detected	Not Detected	Negative
251	Reactive	Detected	Detected	Detected	Detected	Positive
252	Reactive	Not Detected	Not Detected	Not Detected	Not Detected	Negative
253	Reactive	Detected	Detected	Not Detected	Detected	Positive
254	Reactive	Not Detected	Not Detected	Not Detected	Not Detected	Negative
255	Reactive	Not Detected	Not Detected	Not Detected	Not Detected	Negative
256	Reactive	Not Detected	Not Detected	Not Detected	Not Detected	Negative
257	Reactive	Not Detected	Not Detected	Not Detected	Not Detected	Negative
258	Reactive	Not Detected	Not Detected	Not Detected	Not Detected	Negative
259	Reactive	Detected	Detected	Detected	Detected	Positive
260	Reactive	Not Detected	Not Detected	Not Detected	Not Detected	Negative
261	Reactive	Not Detected	Not Detected	Not Detected	Not Detected	Negative
262	Reactive	Not Detected	Not Detected	Not Detected	Not Detected	Negative
263	Reactive	Detected	Detected	Detected	Detected	Positive
264	Reactive	Not Detected	Not Detected	Not Detected	Not Detected	Negative
265	Reactive	Not Detected	Not Detected	Not Detected	Not Detected	Negative
266	Reactive	Not Detected	Not Detected	Not Detected	Not Detected	Negative
267	Reactive	Not Detected	Not Detected	Not Detected	Not Detected	Negative
268	Reactive	Not Detected	Not Detected	Not Detected	Not Detected	Negative
269	Reactive	Not Detected	Not Detected	Not Detected	Not Detected	Negative
270	Reactive	Not Detected	Not Detected	Not Detected	Not Detected	Negative
271	Reactive	Detected	Detected	Detected	Not Detected	Positive
272	Reactive	Not Detected	Not Detected	Not Detected	Not Detected	Negative

## Sheet: Sheet3
S/NO	Molecular Sub Types			Complete Molecular SubType	District	Point Mutations in 23S r RNA		Point Mutations in 16S r RNA	Antibiotic Sensitivity
	arp Gene	Tpr sub FamilyII Genes(tpr EGJ)	tp0548 Gene			A2058G	A2059G	G1058C	Erythromycin	Doxycycline
1.	14	d	f	14d/f	Peshawar	Dectected	Not Detected	Not Detected	Resistant	Sensitive
2.	14	d	f	14d/f	Charsada	Dectected	Not Detected	Not Detected	Resistant	Sensitive
3.	14	d	f	14d/f	Mardan	Dectected	Not Detected	Not Detected	Resistant	Sensitive
4.	11	d	f	11d/f	Sawabi	Dectected	Not Detected	Not Detected	Resistant	Sensitive
5.	14	b	f	14b/f	Peshawar	Dectected	Not Detected	Not Detected	Resistant	Sensitive
6.	6	d	f	6d/f	Dir Lower	Dectected	Not Detected	Not Detected	Resistant	Sensitive
7.	Not detected	Not detected	Not detected	Unknown	Bannu	Dectected	Not Detected	Not Detected	Resistant	Sensitive
8.	Not detected	Not detected	Not detected	Unknown	Peshawar	Not Detected	Not Detected	Not Detected	Sensitive	Sensitive
9.	14	d	g	14d/g	Peshawar	Dectected	Not Detected	Not Detected	Resistant	Sensitive
10.	12	d	f	12d/f	Swat	Dectected	Not Detected	Not Detected	Resistant	Sensitive
11.	14	d	f	14d/f	Swat	Dectected	Not Detected	Not Detected	Resistant	Sensitive
12.	Not detected	Not detected	Not detected	Unknown	Peshawar	Not Detected	Not Detected	Not Detected	Sensitive	Sensitive
13.	14	d	f	14d/f	Kohat	Dectected	Not Detected	Not Detected	Resistant	Sensitive
14.	14	d	g	14d/g	Peshawar	Dectected	Not Detected	Not Detected	Resistant	Sensitive
15.	Not detected	Not detected	Not detected	Unknown	Peshawar	Not Detected	Not Detected	Not Detected	Sensitive	Sensitive
16.	14	e	f	14e/f	Peshawar	Dectected	Not Detected	Not Detected	Resistant	Sensitive
17.	11	d	f	11d/f	Peshawar	Dectected	Not Detected	Not Detected	Resistant	Sensitive
18.	14	d	f	14d/f	Mardan	Dectected	Not Detected	Not Detected	Resistant	Sensitive
19.	15	d	g	15d/g	Peshawar	Dectected	Not Detected	Not Detected	Resistant	Sensitive
20.	Not detected	Not detected	Not detected	Unknown	Peshawar	Dectected	Not Detected	Not Detected	Resistant	Sensitive
21.	Not detected	Not detected	Not detected	Unknown	Peshawar	Not Detected	Not Detected	Not Detected	Sensitive	Sensitive
22.	14	d	f	14d/f	Peshawar	Dectected	Not Detected	Not Detected	Resistant	Sensitive
23.	Not detected	Not detected	Not detected	Unknown	Kohat	Dectected	Not Detected	Not Detected	Resistant	Sensitive
24.	12	e	a	12e/a	Sawabi	Dectected	Not Detected	Not Detected	Resistant	Sensitive
25.	14	d	g	14d/g	Kohat	Dectected	Not Detected	Not Detected	Resistant	Sensitive
26.	Not detected	Not detected	Not detected	Unknown	Peshawar	Not Detected	Not Detected	Not Detected	Sensitive	Sensitive
27.	15	d	g	15d/g	Mardan	Dectected	Not Detected	Not Detected	Resistant	Sensitive
28.	Not detected	Not detected	Not detected	Unknown	Kohat	Dectected	Not Detected	Not Detected	Resistant	Sensitive
29.	14	d	f	14d/f	Peshawar	Dectected	Not Detected	Not Detected	Resistant	Sensitive
30.	Not detected	Not detected	Not detected	Unknown	Mardan	Dectected	Not Detected	Not Detected	Resistant	Sensitive
31.	14	d	f	14d/f	Bannu	Dectected	Not Detected	Not Detected	Resistant	Sensitive
32.	14	d	f	14d/f	Khyber	Dectected	Not Detected	Not Detected	Resistant	Sensitive
33.	Not detected	Not detected	Not detected	Unknown	Peshawar	Not Detected	Not Detected	Not Detected	Sensitive	Sensitive
34.	14	d	f	14d/f	Peshawar	Dectected	Not Detected	Not Detected	Resistant	Sensitive
35.	Not detected	Not detected	Not detected	Unknown	Mardan	Dectected	Not Detected	Not Detected	Resistant	Sensitive
36.	Not detected	Not detected	Not detected	Unknown	Peshawar	Dectected	Not Detected	Not Detected	Resistant	Sensitive
37.	14	d	f	14d/f	Peshawar	Dectected	Not Detected	Not Detected	Resistant	Sensitive
38.	Not detected	Not detected	Not detected	Unknown	Peshawar	Not Detected	Not Detected	Not Detected	Sensitive	Sensitive
39.	Not detected	Not detected	Not detected	Unknown	Charsada	Not Detected	Not Detected	Not Detected	Sensitive	Sensitive
40.	14	d	f	14d/f	Peshawar	Dectected	Not Detected	Not Detected	Resistant	Sensitive
41.	14	b	f	14b/f	Kohat	Dectected	Not Detected	Not Detected	Resistant	Sensitive
42.	Not detected	Not detected	Not detected	Unknown	Kohat	Dectected	Not Detected	Not Detected	Resistant	Sensitive
43.	Not detected	Not detected	Not detected	Unknown	Charsada	Not Detected	Not Detected	Not Detected	Sensitive	Sensitive
44.	Not detected	Not detected	Not detected	Unknown	Bannu	Dectected	Not Detected	Not Detected	Resistant	Sensitive
45.	Not detected	Not detected	Not detected	Unknown	Peshawar	Not Detected	Not Detected	Not Detected	Sensitive	Sensitive
46.	14	d	f	14d/f	Swat	Dectected	Not Detected	Not Detected	Resistant	Sensitive
